# Supplementary material for: Determining Zygosity With Multiplex Kompetitive Allele‐Specific PCR (mxKASP) Genotyping
Source: Ecol Evol. 2025 Jun 21;15(6):e71642. doi: 10.1002/ece3.71642 (PMC12181748; doi:10.1002/ece3.71642)
Supplement: Supplementary file 2 — Tables S1–S2. [file ECE3-15-e71642-s002.xlsx]

## Sheet: Supplementary Table S1
Supplementary Table S1. On top: KASP primers and combinations. Below: sequences used to design primers for mxKASP and mxPCR, separate consensus sequences based on a 80% threshold and aligned and trimmed sequences of multiple Triturus species
KASP Primers, Forwards and Reverse			Combinations of primers
code name	direction	primer sequence	Combination of primers	A-linked markers	F (μl)	R (μl)	B-linked markers	F (μl)	R (μl)
PLEKHM1.1	F	#GAGGTGAGGTCCAATCATAAACTAC	combination 1	PLEKHM_1.1	4	5	NAGLU_1	4	5
PLEKHM1.2	F	#CCATGATCTCTGAAGGGTC	combination 2	PLEKHM_1.2	4	5	NAGLU_1	4	5
PLEKHM1.3	F	#AGTTCTCAAAGCAGGTCCGGTC	combination 3	PLEKHM_1.3	4	5	NAGLU_1	4	5
PLEKHM1.4	F	#CAGAAGTCCACGAAAGGGATTGC	combination 4	PLEKHM_1.4	4	5	NAGLU_1	4	5
NAGLU.1	F	*GGATAGTATTTCAGATATATCTTCTTCACT	combination 5	PLEKHM_1.1	4	5	NAGLU_2	4	5
NAGLU.2	F	*AGCTTGGTTGAACTCATCCTGGT	combination 6	PLEKHM_1.2	4	5	NAGLU_2	4	5
NAGLU.3	F	*GCTAGTGGCTAAGGATTGAGCAT	combination 7	PLEKHM_1.3	4	5	NAGLU_2	4	5
NAGLU.4	F	*GCAGCAGTTGGTCACCGACTA	combination 8	PLEKHM_1.4	4	5	NAGLU_2	4	5
PLEKHM1.1	R	KTGTCCCGACCCTTCAGAGATCAT	combination 9	PLEKHM_1.1	4	5	NAGLU_3	4	5
PLEKHM1.2	R	TRGTCCCAATGAAGCCCACGATTG	combination 10	PLEKHM_1.2	4	5	NAGLU_3	4	5
PLEKHM1.3	R	GAGTTGTCTCCATTTGAGTTACGCC	combination 11	PLEKHM_1.3	4	5	NAGLU_3	4	5
PLEKHM1.4	R	CCTGTATGSCAATAATGATGGTTTCATCA	combination 12	PLEKHM_1.4	4	5	NAGLU_3	4	5
NAGLU.1	R	AGAAATATCCCTCCATCCCTACTGG	combination 13	PLEKHM_1.1	4	5	NAGLU_4	4	5
NAGLU.2	R	ACRCTAGTGGAATGCCTCAACACG	combination 14	PLEKHM_1.2	4	5	NAGLU_4	4	5
NAGLU.3	R	CACTTCCTACTTGGCAGTTGGCTTT	combination 15	PLEKHM_1.3	4	5	NAGLU_4	4	5
NAGLU.4	R	ACACCACCTGCGGTCATCAAATCR	combination 16	PLEKHM_1.4	4	5	NAGLU_4	4	5
# (binds to FAM) and * (binds to HEX) indicate the location of the LGC-patented dye-complementary tail sequence.
Concensus sequences with 80% threshold
>1A_PLEKHM1	TGCTCTGCAGCCAGAGGTGAGGTCCAATCATAAACTACCTCCAGTGGCATTTTCAGGTCCATGATGGAAKTTGATTCATTATGCTCCATGATCTCTGAAGGGTCGGGACAMTGTAAAATTTCCCATGGCTCTTCGTGCTGYGGACGACACTTGTGCAGAGCTTCTCGCAAACGATCCACCCAATCGTGGGCTTCATTGGGACYAGCAGCACGGAGGTATAGTTTCTTATCAGAGAAGAGCAGYTCAAACCGCCCTTCACTGTGAACCATTCCCAMAGACTCGCATCGCAGAAGAGAGCAGTTCTCAAAGCAGGTCCGGTCTTCTTCACTAATCAAAAGGCGTAACTCAAATGGAGACAACTCGCAGAAGAACTCCCTCCATATCCCCATAGCTCCTYGC…
>1B_NAGLU	TGTTGGTGAGGATAGTATTTCAGATATATCTTCTTCACTATCTCAACTGTATTCCCAGTAGGGATGGAGGGATATTTCTTCTTGTTGAAAGTAAACCCTTTCTCCACTAGGAAGACAGCTTGGTTGAACTCATCCTGGTGGAACGGTGTCCCCGTGTTGAGGCATTCCACTAGYGTGGAAACAAATAAGCCCCAGCGCATYCCATAGTAGTCCATGATCAGTCCACCATATTGTTTGTTGGCATAGTCCAAAATGTTTCCTGTTGGACCCCAGAGAGTCAATTGGTTTCGGGCATTCAGGTCGTATAGTGCTGCTTCCTGCTCGCTAGTGGCTAAGGATTGAGCATCTAAAAGCCAACTGCCAAGTAGGAAGTGGTGTTCACTTGACAGCAGAATGTCC…
>R_CDK17	NGCTNCAGTGGCAGGCAATGCAACGACTCTTCTCCTTAAACCTATTATTTTCATTGCAGGGCATGGGAAGAACAGAAGACAGAGTATGCTGTTTTAGGACTCTGTAATACCGTTACAGCCAGCATCCATACTCCAGCCATGAACTATGACCTACAGGCAACTACTCCTGATAGTGCGCTTGGACTGCCTGCGCGCCTACRCTCTCTAATTCCAAGCGGAGTCTTCGCATCTAAGACCTGCAGATTTTTTACTTGTTGTCACAGTGTGACACCCTCTGTACAGTTGGTTTTAAGGTCTGTCCCGTCTCTAGGTCCACTAGGTTATGGGCTGCTGATGTTTTTGTAGCTGCATTATTTTGTGCAGGACTGGCTGAGAAACACAGAGCATTATTTATTGTGG…
Aligned and trimmed sequences PLEKHM1
>Triturus pygmaeus BW_0807	TCTCGCAAACGATCCACCCAATCGTGGGCTTCATTGGGACCAGCAGCACGGAGGTATAGTTTCTTATCAGAGAAGAGCAGCTCAAACCGCCCTTCACTGTGAACCATTCCCACAGACTCGCATCGCAGAAGAGAGCAGTTCTCAAAGCAGGTCCGGTCTTCTTCACTAATCAAAAGGCGTAACTCTAATGGAGACAACTCGCAGATGAACTCCCTCCATATCCCCATAGCTCCTCGCCGCTCCAAGCGTCCAAGCATTAGAAGTCCACGAAAGGGATTGCTCAGCCCTAAAATAAAATTGATGAAACCATCATTATTGCCATACAGGATAATCAG
>Triturus pygmaeus BW_0811	TCTCGCAAACGATCCACCCAATCGTGGGCTTCATTGGGACCAGCAGCACGGAGGTATAGTTTCTTATCAGAGAAGAGCAGCTCAAACCGCCCTTCACTGTGAACCATTCCCACAGACTCGCATCGCAGAAGAGAGCAGTTCTCAAAGCAGGTCCGGTCTTCTTCACTAATCAAAAGGCGTAACTCTAATGGAGACAACTCGCAGATGAACTCCCTCCATATCCCCATAGCTCCTCGCCGCTCCAAGCGTCCAAGCATTAGAAGTCCACGAAAGGGATTGCTCAGCCCTAAAATAAAATTGATGAAACCATCATTATTGCCATACAGGATAATCAG
>Triturus marmoratus BW_0822	TCTCGCAAACGATCCACCCAATCGTGGGCTTCATTGGGACCAGCAGCACGGAGGTATAGTTTCTTATCAGAGAAGAGCAGCTCAAACCGCCCTTCACTGTGAACCATTCCCACAGACTCGCATCGCAGAAGAGAGCAGTTCTCAAAGCAGGTCCGGTCTTCTTCACTAATCAAAAGGCGTAACTCTAATGGAGACAACTCGCAGATGAACTCCCTCCATATCCCCATAGCTCCTCGCCGCTCCAAGCGTCCAAGCATTAGAAGTCCACGAAAGGGATTGCTCAGCCCTAAAATAAAATTGATGAAACCATCATTATTGCCATACAGGATAATCAG
>Triturus marmoratus BW_0824	TCTCGCAAACGATCCACCCAATCGTGGGCTTCATTGGGACCAGCAGCACGGAGGTATAGTTTCTTATCAGAGAAGAGCAGCTCAAACCGCCCTTCACTGTGAACCATTCCCACAGACTCGCATCGCAGAAGAGAGCAGTTCTCAAAGCAGGTCCGGTCTTCTTCACTAATCAAAAGGCGTAACTCTAATGGAGACAACTCGCAGATGAACTCCCTCCATATCCCCATAGCTCCTCGCCGCTCCAAGCGTCCAAGCATTAGAAGTCCACGAAAGGGATTGCTCAGCCCTAAAATAAAATTGATGAAACCATCATTATTGCCATACAGGATAATCAG
>Triturus dobrogicus BW_0853	TCTCGCAAACGATCCACCCAATCGTGGGCTTCATTGGGACCAGCAGCACGGAAGTATAGTTTCTTATCAGAGAAGAGCAGCTCAAACCGCCCTTCACTGTGAACCATTCCCACAGACTCGCATCGCAGAAGAGAGCAGTTGTCAAAGCAGGTCCGGTCTTCTTCACTAATCAAAAGGCGTAACTCAAATGGAGACAACTCGCAGAAGAACTCCCTCCATATCCCCATAGCTCCTCGCCGCTCCAAGCGTCCAAGCATCAGAAGTCCACGAAAGGGATTGCTCAGCCCTAAAATAAAATTGATGAAACCATCATTATTGGCATACAGGATAATCAG
>Triturus dobrogicus BW_0855	TCTCGCAAACGATCCACCCAATCGTGGGCTTCATTGGGACCAGCAGCACGGAAGTATAGTTTCTTATCAGAGAAGAGCAGCTCAAACCGCCCTTCACTGTGAACCATTCCCACAGACTCGCATCGCAGAAGAGAGCAGTTGTCAAAGCAGGTCCGGTCTTCTTCACTAATCAAAAGGCGTAACTCAAATGGAGACAACTCGCAGAAGAACTCCCTCCATATCCCCATAGCTCCTCGCCGCTCCAAGCGTCCAAGCATCAGAAGTCCACGAAAGGGATTGCTCAGCCCTAAAATAAAATTGATGAAACCATCATTATTGGCATACAGGATAATCAG
>Triturus karelinii BW_0867	TCTCGCAAACGATCCACYCAATCGTGGGCTTCATTGGGACTAGCAGCACGGAGGTATAGTTTCTTATCAGAGAAGAGCAGTTCAAACCGCCCTTCACTGTGAACCATTCCCAAAGACTCGCATCGCAGAAGAGAGCAGTTCTCAAAGCAGGTCCGGTCTTCTTCACTAATCAAAAGGCGTAACTCAAATGGAGACAACTCGCAGAAGAACTCCCTCCATATCCCCATAGCTCCTTGCCGCTCCAAGCGTCCAAGCATCAGAAGTCCACGAAAGGGATTGCTCAGCCCTAAAATAAAATTGATGAAACCATCATTATTGGCATACAGGATAATCAG
>Triturus karelinii BW_0870	TCTCGCAAACGATCCACCCAATCGTGGGCTTCATTGGGACTAGCAGCACGGAGGTATAGTTTCTTATCAGAGAAGAGCAGTTCAAACCGCCCTTCACTGTGAACCATTCCCAAAGACTCGCATCGCAGAAGAGAGCAGTTCTCAAAGCAGGTCCGGTCTTCTTCACTAATCAAAAGGCGTAACTCAAATGGAGACAACTCGCAGAAGAACTCCCTCCATATCCCCATAGCTCCTTGCCGCTCCAAGCGTCCAAGCATCAGAAGTCCACGAAAGGGATTGCTCAGCCCTAAAATAAAATTGATGAAACCATCATTATTGGCATACAGGATAATCAG
>Triturus ivabureschi BW_0882	TCTCGCAAACGATCCACCCAATCGTGGGCTTCATTGGGACTAGCAGCACGGAGGTATAGTTTCTTATCAGAGAAGAGCAGTTCAAACCGCCCTTCACTGTGAACCATTCCCAAAGACTCGCATCGCAGAAGAGAGCAGTTCTCAAAGCAGGTCCGGTCTTCTTCACTAATCAAAAGGCGTAACTCAAATGGAGACAACTCGCAGAAGAACTCCCTCCATATCCCCATAGCTCCTTGCCGCTCCAAGCGTCCAAGCATCAGAAGTCCACGAAAGGGATTGCTCAGCCCTAAAATAAAATTGATGAAACCATCATTATTGGCATACAGGATAATCAG
>Triturus ivabureschi BW_0883	TCTCGCAAACGATCCACCCAATCGTGGGCTTCATTGGGACTAGCAGCACGGAGGTATAGTTTCTTATCAGAGAAGAGCAGTTCAAACCGCCCTTCACTGTGAACCATTCCCAAAGACTCGCATCGCAGAAGAGAGCAGTTCTCAAAGCAGGTCCGGTCTTCTTCACTAATCAAAAGGCGTAACTCAAATGGAGACAACTCGCAGAAGAACTCCCTCCATATCCCCATAGCTCCTTGCCGCTCCAAGCGTCCAAGCATCAGAAGTCCACGAAAGGGATTGCTCAGCCCTAAAATAAAATTGATGAAACCATCATTATTGGCATACAGGATAATCAG
>Triturus anatolicus BW_0899	TCTCGCAAACGATCCACCCAATCGTGGGCTTCATTGGGACTAGCAGCACGGAGGTATAGTTTCTTATCAGAGAAGAGCAGTTCAAACCGCCCTTCACTGTGAACCATTCCCAAAGACTCGCATCGCAGAAGAGAGCAGTTCTCAAAGCAGGTCCGGTCTTCTTCACTAATCAAAAGGCGTAACTCAAATGGAGACAACTCGCAGAAGAACTCCCTCCATATCCCCATAGCTCCTTGCCGCTCCAAGCGTCCAAGCATCAGAAGTCCACGAAAGGGATTGCTCAGCCCTAAAATAAAATTGATGAAACCATCATTATTGGCATACAGGATAATCAG
>Triturus macedonicus BW_0913	TCTCGCAAACGATCCACCCAATCGTGGGCTTCATTGGGACTAGCAGCACGGAGGTATAGTTTCTTATCAGAGAAGAGCAGCTCAAACCGCCCTTCACTATGAACCATTCCCAAAGACTCGCATCGCAGAAGAGAGCAGTTCTCAAAGCAGGTCCGGTCTTCTTCACTAATCAAAAGGCGTAACTCAAATGGAGACAACTCGCAGAAGAACTCCCTCCATATCCCCATAGCTCCTCGCCGCTCCAAGCGTCCAAGCATCAGAAGTCCACGAAAGGGATTGCTCAGCCCTAAAATAAAATTGATGAAACCATCATTATTGGCATACAGGATAATCAG
>Triturus macedonicus BW_0915	TCTCGCAAACGATCCACCCAATCGTGGGCTTCATTGGGACTAGCAGCACGGAGGTATAGTTTCTTATCAGAGAAGAGCAGCTCAAACCGCCCTTCACTATGAACCATTCCCAAAGACTCGCATCGCAGAAGAGAGCAGTTCTCAAAGCAGGTCCGGTCTTCTTCACTAATCAAAAGGCGTAACTCAAATGGAGACAACTCGCAGAAGAACTCCCTCCATATCCCCATAGCTCCTCGCCGCTCCAAGCGTCCAAGCATCAGAAGTCCACGAAAGGGATTGCTCAGCCCTAAAATAAAATTGATGAAACCATCATTATTGGCATACAGGATAATCAG
>Triturus carnifex Balkan BW_0928	TCTCGCAAACGATCCACCCAATCGTGGGCTTCATTGGGACCAGCAGCACGGAGGTATAGTTTCTTATCAGAGAAGAGCAGCTCAAACCGCCCTTCACTGTGAACCATTCCCACAGACTCGCATCGCAGAAGAGAGCAGTTCTCAAAGCAGGTCCGGTCTTCTTCACTAATCAAAAGGCGTAACTCAAATGGAGACAACTCGCAGAAGAACTCCCTCCATATCCCCATAGCTCCTCGCCGCTCCAAGCGTCCAAGCATCAGAAGTCCACGAAAGGGATTGYTCAGCCCTAAAATAAAATTGATGAAACCATCATTATTGGCATACAGGATAATCAG
>Triturus carnifex Balkan BW_0930	TCTCGCAAACGATCCACCCAATCGTGGGCTTCATTGGGACCAGCAGCACGGAGGTATAGTTTCTTATCAGAGAAGAGCAGCTCAAACCGCCCTTCACTGTGAACCATTCCCACAGACTCGCATCGCAGAAGAGAGCAGTTCTCAAAGCAGGTCCGGTCTTCTTCACTAATCAAAAGGCGTAACTCAAATGGAGACAACTCGCAGAAGAACTCCCTCCATATCCCCATAGCTCCTCGCCGCTCCAAGCGTCCAAGCATCAGAAGTCCACGAAAGGGATTGCTCAGCCCTAAAATAAAATTGATGAAACCATCATTATTGGCATACAGGATAATCAG
>Triturus carnifex Italy BW_0942	TCTCGCAAACGATCCACCCAATCGTGGGCTTCATTGGGACCAGCAGCACGGAGGTATNGTTTCTTATCAGAGAAGAGCAGCTCAAACCGCCCTTCACTGTGAACCATTCCCACAGACTCGCATCGCAGAAGAGAGCAGTTCTCAAAGCAGGTCCGGTCTTCTTCACTAATCAAAAGGCGTAACTCAAATGGAGACAACTCGCAGAAGAACTCCCTCCATATCCCCATAGCTCCTCGCCGCTCCAAGCGTCCAAGCATCAGAAGTCCACGAAAGGGATTGCTCAGCCCTAAAATAAAATTGATGAAACCATCATTATTGGCATACAGGATAATCAG
>Triturus carnifex Italy BW_0946	TCTCGCAAACGATCCACCCAATCGTGGGCTTCATTGGGACCAGCAGCACGGAGGTATWGTTTCTTATCAGAGAAGAGCAGCTCAAACCGCCCTTCACTGTGAACCATTCCCACAGACTCGCATCGCAGAAGAGAGCAGTTCTCAAAGCAGGTCCGGTCTTCTTCACTAATCAAAAGGCGTAACTCAAATGGAGACAACTCGCAGAAGAACTCCCTCCATATCCCCATAGCTCCTCGCCGCTCCAAGCGTCCAAGCATCAGAAGTCCACGAAAGGGATTGCTCAGCCCTAAAATAAAATTGATGAAACCATCATTATTGGCANACAGGATAATCAG
>Triturus cristatus BW_0966	TCTCGCAAACGATCCACCCAATCGTGGGCTTCATTGGGACTAGCAGCACGGAGGTATAGTTTCTTATCAGAGAAGAGCAGCTCAAACCGCCCTTCACTATGAACCATTCCCAAAGACTCGCATCGCAGAAGAGAGCAGTTCTCAAAGCAGGTCCGGTCTTCTTCACTAATCAAAAGGCGTAACTCAAATGGAGACAACTCGCAGAAGAACTCCCTCCATATCCCCATAGCTCCTCGCCGCTCCAAGCGTCCAAGCATCAGAAGTCCACGAAAGGGATTGCTCAGCCCTAAAATAAAATTGATGAAACCATCATTATTGGCATACAGGATAATCAG
>Triturus anatolicus BW_1031	TCTCGCAAACGATCCACCCAATCGTGGGCTTCATTGGGACTAGCAGCACGGAGGTATAGTTTCTTATCAGAGAAGAGCAGTTCAAACCGCCCTTCACTGTGAACCATTCCCAAAGACTCGCATCGCAGAAGAGAGCAGTTCTCAAAGCAGGTCCGGTCTTCTTCACTAATCAAAAGGCGTAACTCAAATGGAGACAACTCGCAGAAGAACTCCCTCCATATCCCCATAGCTCCTTGCCGCTCCAAGCGTCCAAGCATCAGAAGTCCACGAAAGGGATTGCTCAGCCCTAAAATAAAATTGATGAAACCATCATTATTGGCATACAGGATAATCAG
>Triturus cristatus BW_1034	TCTCGCAAACGATCCACCCAATCGTGGGCTTCATTGGGACTAGCAGCACGGAGGTATAGTTTCTTATCAGAGAAGAGCAGCTCAAACCGCCCTTCACTATGAACCATTCCCAAAGACTCGCATCGCAGAAGAGAGCAGTTCTCAAAGCAGGTCCGGTCTTCTTCACTAATCAAAAGGCGTAACTCAAATGGAGACAACTCGCAGAAGAACTCCCTCCATATCCCCATAGCTCCTCGCCGCTCCAAGCGTCCAAGCATCAGAAGTCCACGAAAGGGATTGCTCAGCCCTAAAATAAAATTGATGAAACCATCATTATTGGCATACAGGATAATCAG
>Lissotriton vulgaris BW_1177	TCTCGCAAACGATCCACCCAATCGTGGGCTTCATTGRGGCCAGCAGCACGGAGGTATAGTTTCTTATCAGAGAAGAGTAGCTCAAACCTCCCTTCACTGTGAACCTTTCCCACAGACTCGCATCGCAGAAGAGAGCAGTTCTCAAAGCAGGTCCGGTCTTCTTCACTAATCAAAAGGCGTAACTCAAATGGAGACAATTCACAGAAGAACTCTCGCCATATCCCCATAGCTCCTCGCCGCTCCAAGCGTCCAAGCATCAGAAGTCCTCGAAATGGATTGCTCAGCCCTAAAATAAAATTCATGAAACCATCATTATTGCCATACAGGATAATCAG
>Lissotriton vulgaris BW_1199	TCTCGCAAACGATCCACCCAATCGTGGGYTTCATTGRGGCCAGCAGCACGGAGGTATAGTT------------------------------------------------------------ATCGCAGAAGAGAGCAGTTCTCAAAGCAGGTCCGGTCTTCTTCACTAATCAAAAGGCGTAACTCAAATGGAGACAATTCACAGAAGAACTCTCGCCATATCCCCATAGCTCCTCGCCGCTCCAAGCGTCCAAGCATCAGAAGTCCTCGAAATGGATTGCTCAGCCCTAAAATAAAATTCATGAAACCATCATTATTGCCATACAGGATAATCAG
>Lissotriton vulgaris BW_1531	TCTCGCAAACGATCCACCCAATCTTGGGCTTCATTGGTGCCAGCAGCACGGAGGTATAGTTTCTTATCAGAGAAGAGTAGCTCAAACCGCCCTTCACTGTGAACCTTTCCCACAGACTCACATCGCAGAAGAGAGCAGTTCTCAAAGCAGGTCCGGTCTTCTTCACTAATCAAAAGGCGTAACTCAAATGGAGACAGTTCACAGAAGAACTCTCGCCATATCCCCATAGCTCCTCGCCGCTCCAAGCGTCCAAGCATCAGAAGTCCTCGAAWTGGATTGCTCAGCCCTAAAATAWAATTCATGAAACCATCATTATTGCCATACAGGATAATCAG
Aligned and trimmed sequences NAGLU
>Triturus pygmaeus BW_0807	AGTAAACCCTTTCTCCACTAGGAAGACAGCTTGGTTGAACTCATCCTGGTGGAACGGTGTCCCYGTGTTGAGGCATTCCACTAGTGTGGAAACAAATAAGCCCCAGCGCATTCCATAGTAGTCCATGATCAGTCCACCATATTGTTTGTTGGCATAGTCCAAAATGTTTCCTGTTGGACCCCAGAGAGTCAATTGGTTTCGGGCATTCAGGTCGTATAGTGCTGCTTCCTGCTCGCTAGTGGCTAAGGACTGAGCATCTAAAAGCCAACTGCCAAGTAGGAAGTGGTGTTCACTTGACAGCAGAATGTCCAGTTCGGGGATAAGGTCATACACCAAGACACCACCTGCGGTCATCAAATCAGGCAGGGAATGGCTCTGATACGCTTGCTTTATTTCCAG…
>Triturus pygmaeus BW_0811	AGTAAACCCTTTCTCCACTAGGAAGACAGCTTGGTTGAACTCATCCTGGTGGAACGGTGTCCCYGTGTTGAGGCATTCCACTAGTGTGGAAACAAATAAGCCCCAGCGCATTCCATAGTAGTCCATGATCAGTCCACCATATTGTTTGTTGGCATAGTCCAAAATGTTTCCTGTTGGACCCCAGAGAGTCAATTGGTTTCGGGCATTCAGGTCGTATAGTGCTGCTTCCTGCTCGCTAGTGGCTAAGGACTGAGCATCTAAAAGCCAACTGCCAAGTAGGAAGTGGTGTTCACTTGACAGCAGAATGTCCAGTTCGGGGATAAGGTCATACACCAAGACACCACCTGCGGTCATCAAATCAGGCAGGGAATGGCTCTGATACGCTTGCTTTATTTCCAG…
>Triturus marmoratus BW_0822	AGTAAACCCTTTCTCCACTAGGAAGACAGCTTGGTTGAACTCATCCTGGTGGAACGGTGTCCCCGTGTTGAGGCATTCCACTAGTGTGGAAACAAATAAGCCCCAGCGCATTCCATAGTAGTCCATGATCAGTCCACCATATTGTTTGTTGGCATAGTCCAAAATGTTTCCTGTTGGACCCCAGAGAGTCAATTGGTTTCGGGCATTCAGGTCGTATAGTGCTRCTTCCTGCTCGCTAGTGGCTAAGGACTGAGCATCTAAAAGCCAACTGCCAAGTAGGWAGTGGTGTTCACTTGACAGCAGAATGTCCAGTTCGGGGATAAGGTCATACACCAAGACACCACCTGCGGTCATCAAATCAGGCAGGGANTGGCTCTGATACGCTTGCTTTATTTCCAG…
>Triturus marmoratus BW_0824	AGTAAACCCTTTCTCCACTAGGAAGACAGCTTGGTTGAACTCATCCTGGTGGAACGGTGTCCCCGTGTTGAGGCATTCCACTAGTGTGGAAACAAATAAGCCCCAGCGCATTCCATAGTAGTCCATGATCAGTCCACCATATTGTTTGTTGGCATAGTCCAAAATGTTTCCTGTTGGACCCCAGAGAGTCAATTGGTTTCGGGCATTCAGGTCGTATAGTGCTRCTTCCTGCTCGCTAGTGGCTAAGGACTGAGCATCTAAAAGCCAACTGCCAAGTAGGWAGTGGTGTTCACTTGACAGCAGAATGTCCAGTTCGGGGATAAGGTCATACACCAAGACACCACCTGCGGTCATCAAATCAGGCAGGGAATGGCTCTGATACGCTTGCTTTATTTCCAG…
>Triturus dobrogicus BW_0853	AGTAAACCCTTTCTCCACTAGGAAGACCGCTTGGTTGAACTCATCCTGCTGGAACGGTGTCCCCGTGTTGAGGCATTCCACTAGCGTGGAAACAAATAAGCCCCAGCGCATCCCATAGTAGTCCATGATCAGTCCACCATATTGTTTGTTGGCATAGTCCAAAATGTTTCCTGTTGGACCCCAGAGAGTCAATTGGTTTCGGGCATTCAGGTCGTATAGTGCTGCTTCCTGCTCGCTAGTGGCTAAGGATTGAGCATCTAAAAGCCAACTGCCAAGTAGGAAGTGGTGTTCACTTGACAGCAGAATGTCCAGTTCGGGGATAAGGTCATACACCAAGACACCACCTGCGGTCATCAAATCGGGCAGGGAATGGCTCTGATACGCTTGCTTTATTTCCAG…
>Triturus dobrogicus BW_0855	AGTAAACCCTTTCTCCACTAGGAAGACCGCTTGGTTGAACTCATCCTGCTGGAACGGTGTCCCCGTGTTGAGGCATTCCACTAGCGTGGAAACAAATAAGCCCCAGCGCATCCCATAGTAGTCCATGATCAGTCCACCATATTGTTTGTTGGCATAGTCCAAAATGTTTCCTGTTGGACCCCAGAGAGTCAATTGGTTTCGGGCATTCAGGTCGTATAGTGCTGCTTCCTGCTCGCTAGTGGCTAAGGATTGAGCATCTAAAAGCCAACTGCCAAGTAGGAAGTGGTGTTCACTTGACAGCAGAATGTCCAGTTCGGGGATAAGGTCATACACCAAGACACCACCTGCGGTCATCAAATCGGGCAGGGAATGGCTCTGATACGCTTGCTTTATTTCCAG…
>Triturus karelinii BW_0867	AGTAAACCCTTTCTCCACTAGGAAGACAGCTTGGTTGAAYTCATCCTGGTGGAACGGTGTCCCCGTGTTGAGGCATTCCACTAGCGTGGAAACAAATAAGCCCCAGCGCATCCCATAGTAGTCCATGATCAGTCCACCATATTGTTTGTTGGCATAGTCCAAAATGTTTCCTGTTGGACCCCAGAGAGTCAATTGGTTTCGGGCATTCAGGTCGTATAGTGCTGCTTCCTGCTCGCTAGTGGCTAAGGATTGAGCATCTAAAAGCCAACTGCCAAGTAGGAAGTGGTGTTCACTTGACAGCAGAATGTCCAGTTCGGGGATAAGGTCATACACCAAGACACCACCTGCGGTCATCAAATCGGGCAGGGAATGGCTCTGATACGCTTGCTTTATTTCCAG…
>Triturus karelinii BW_0870	AGTAAACCCTTTCTCCACTAGGAAGACAGCTTGGTTGAACTCATCCTGGTGGAACGGTGTCCCCGTGTTGAGGCATTCCACTAGCGTGGAAACAAATAAGCCCCAGCGCATCCCATAGTAGTCCATGATCAGTCCACCATATTGTTTGTTGGCATAGTCCAAAATGTTTCCTGTTGGACCCCAGAGAGTCAATTGGTTTCGGGCATTCAGGTCGTATAGTGCTGCTTCCTGCTCGCTAGTGGCTAAGGATTGAGCATCTAAAAGCCAACTGCCAAGTAGGAAGTGGTGTTCACTTGACAGCAGAATGTCCAGTTCGGGGATAAGGTCATACACCAAGACACCACCTGCGGTCATCAAATCGGGCAGGGAATGGCTCTGATACGCTTGCTTTATTTCCAG…
>Triturus ivabureschi BW_0882	AGTAAACCCTTTCTCCACTAGGAAGACAGCTTGGTTGAACTCATCCTGGTGGAACGGTGTCCCCGTGTTGAGGCATTCCACTAGCGTGGAAACAAATAAGCCCCAGCGCATCCCATAGTAGTCCATGATCAGTCCACCATATTGTTTGTTGGCATAGTCCAAAATGTTTCCTGTTGGACCCCAGAGAGTCAATTGGTTTCGGGCATTCAGGTCGTATAGTGCTGCTTCCTGCTCGCTAGTGGCTAAGGATTGAGCATCTAAAAGCCAACTGCCAAGTAGGAAGTGGTGTTCACTTGACAGCAGAATGTCCAGTTCGGGGATAAGGTCATACANCAAGACACCACCTGCGGTCATCAAATCGGGCAGGGAATGGCTCTGATACGCTTGCTTTATTTCCAG…
>Triturus ivabureschi BW_0883	AGTAAACCCTTTCTCCACTRGGAAGACAGCTTGGTTGAACTCATCCTGGTGGAACGGTGTCCCCGTGTTGAGGCATTCCACTAGCGTGGAAACAAATAAGCCCCAGCGCATCCCATAGTAGTCCATGATCAGTCCACCATATTGTTTGTTGGCATAGTCCAAAATGTTTCCTGTTGGACCCCAGAGAGTCAATTGGTTTCGGGCATTCAGGTCGTATAGTGCTGCTTCCTGCTCGCTAGTGGCTAAGGATTGAGCATCTAAAAGCCAACTGCCAAGTAGGAAGTGGTGTTCACTTGACAGCAGAATGTCCAGTTCGGGGATAAGGTCATACACCAAGACACCACCTGCGGTCATCAAATCGGGCAGGGAATGGCTCTGATACGCTTGCTTTATTTCCAG…
>Triturus anatolicus BW_0899	AGTAAACCCTTTCTCCACTAGGAAGACAGCTTGGTTGAACTCATCCTGGTGGAACGGTGTCCCCGTGTTGAGGCATTCCACTAGCGTGGAAACAAATAAGCCCCAGCGCATCCCATAGTAGTCCATGATCAGTCCACCATATTGTTTGTTGGCATAGTCCAAAATGTTTCCTGTTGGACCCCAGAGAGTCAGTTGGTTTCGGGCATTCAGGTCGTATAGTGCTGCTTCCTGCTCGCTAGTGGCTAAGGATTGAGCATCTAAAAGCCAACTGCCAAGTAGGAAGTGGTGTTCACTTGACAGCAGAATGTCCAGTTCGGGGATAAGGTCATACACCAAGACACCACCTGCGGTCATCAAATCGGGCAGGGAATGGCTCTGATACGCTTGCTTTATTTCCAG…
>Triturus macedonicus BW_0913	AGTAAACCCTTTCTCCACTAGGAAGACAGCTTGGTTGAACTCATCCTGGTGGAACGGTGTCCCCGTGTTGAGGCATTCCACTAGCGTGGAAACAAATAAGCCCCAGCGCATCCCATAGTAGTCCATGATCAGTCCACCATATTGTTTGTTGGCATAGTCCAAAATGTTTCCTGTTGGACCCCAGAGAGTCAATTGGTTTCGGGCATTCAGGTCGTATAGTGCTGCTTCCTGCTCGCTAGTGGCTAAGGATTGAGCATCTAAAAGCCAACTGCCAAGTAGGAAGTGGTGTTCACTTGACAGCAGAATGTCCAGTTCGGGGATAAGGTCATACACCAAGACACCACCTGCGGTCATCAAATCGGGCAGGGAATGGCTCTGATACGCTTGCTTTATTTCCAG…
>Triturus macedonicus BW_0915	AGTAAACCCTTTCTCCACTAGGAAGACAGCTTGGTTGAACTCATCCTGGTGGAACGGTGTCCCCGTGTTGAGGCATTCCACTAGCGTGGAAACAAATAAGCCCCAGCGCATCCCATAGTAGTCCATGATCAGTCCACCATATTGTTTGTTGGCATAGTCCAAAATGTTTCCTGTTGGACCCCAGAGAGTCAATTGGTTTCGGGCATTCAGGTCGTATAGTGCTGCTTCCTGCTCGCTAGTGGCTAAGGATTGAGCATCTAAAAGCCAACTGCCAAGTAGGAAGTGGTGTTCACTTGACAGCAGAATGTCCAGTTCGGGGATAAGGTCATACACCAAGACACCACCTGCGGTCATCAAATCGGGCAGGGAATGGCTCTGATACGCTTGCTTTATTTCCAG…
>Triturus carnifex Balkan BW_0928	AGTAAACCCTTTCTCCACTAGGAAGACAGCTTGGTTGAACTCATCCTGGTGGAACGGTGTCCCCGTGTTGAGGCATTCCACTAGCGTGGAAACAAATAAGCCCCAGCGCATCCCATAGTAGTCCATGATCAGTCCACCATATTGTTTGTTGGCATAGTCCAAAATGTTTCCCGTTGGACCCCAGAGAGTCAATTGGTTTCGGGCATTCAGGTCGTATAGTGCTGCTTCCTGCTCGCTAGTGGCTAAGGATTGAGCATCTAAAAGCCAACTGCCAAGTAGGAAGTGGTGTTCACTTGACAGCAGGATGTCCAGTTCGGGGATAAGGTCATACACCAAGACACCACCTGCGGTCATCAAATCGGGCAGGGAATGGCTCTGATACGCTTGCTTTATTTCCAG…
>Triturus carnifex Balkan BW_0930	AGTAAACCCTTTCTCCACTAGGAAGACAGCTTGGTTGAACTCATCCTGGTGGAACGGTGTCCCCGTGTTGAGGCATTCCACTAGCGTGGAAACAAATAAGCCCCAGCGCATCCCATAGTAGTCCATGATCAGTCCACCATATTGTTTGTTGGCATAGTCCAAAATGTTTCCCGTTGGACCCCAGAGAGTCAATTGGTTTCGGGCATTCAGGTCGTATAGTGCTGCTTCCTGCTCGCTAGTGGCTAAGGATTGAGCATCTAAAAGCCAACTGCCAAGTAGGAAGTGGTGTTCACTTGACAGCAGGATGTCCAGTTCGGGGATAAGGTCATACACCAAGACACCACCTGCGGTCATCAAATCGGGCAGGGAATGGCTCTGATACGCTTGCTTTATTTCCAG…
>Triturus carnifex Italy BW_0942	AGTAAACCCTTTCTCCACTAGGAAGACAGCTTGGTTGAACTCATCCTGGTGGAACGGTGTCCCCGTGTTGAGGCATTCCACTAGCGTGGAAACAAATAAGCCCCAGCGCATCCCATAGTAGTCCATGATCAGTCCACCATATTGTTTGTTGGCATAGTCCAAAATGTTTCCCGTTGGACCCCAGAGAGTCAATTGGTTTCGGGCATTCAGGTCGTATAGTGCTGCTTCCTGCTCGCTAGTGGCTAAGGATTGAGCATCTAAAAGCCAACTGCCAAGTAGGAAGTGGTGTTCACTTGACAGCAGAATGTCCAGTTCGGGGATAAGGTCATACACCAAGACACCACCTGCGGTCATCAAATCGGGCAGGGAATGGCTCTGATACGCTTGCTTTATTTCCAG…
>Triturus carnifex Italy BW_0946	AGTAAACCCTTTCTCCACTAGGAAGACAGCTTGGTTGAACTCATCCTGGTGGAACGGTGTCCCCGTGTTGAGGCATTCCACTAGCGTGGAAACAAATAAGCCCCAGCGCATCCCATAGTAGTCCATGATCAGTCCACCATATTGTTTGTTGGCATAGTCCAAAATGTTTCCCGTTGGACCCCAGAGAGTCAATTGGTTTCGGGCATTCAGGTCGTATAGTGCTGCTTCCTGCTCGCTAGTGGCTAAGGATTGAGCATCTAAAAGCCAACTGCCAAGTAGGAAGTGGTGTTCACTTGACAGCAGAATGTCCAGTTCGGGGATAAGGTCATACACCAAGACACCACCTGCGGTCATCAAATCGGGCAGGGAATGGCTCTGATACGCTTGCTTTATTTCCAG…
>Triturus cristatus BW_0966	AGTAAACCCTTTCTCCACTAGGAAGACAGCTTGGTTGAACTCATCCTGGTGGAACGGTGTCCCCGTGTTGAGGCATTCCACTAGCGTGGAAACAAATAAGCCCCAGCGCATCCCATAGTAGTCCATGATCAGTCCACCATATTGTTTGTTGGCATAGTCCAAAATGTTTCCTGTTGGACCCCAGAGAGTCAATTGGTTTCGGGCATTCAGGTCGTATAGTGCTGCTTCCTGCTCGCTAGTGGCTAAGGATTGAGCATCTAAAAGCCAACTGCCAAGTAGGAAGTGGTGTTCACTTGACAGCAGAATGTCCAGTTCGGGGATAAGGTCATACACCAAGACACCACCTGCGGTCATCAAATCGGGCAGGGAATGGCTCTGATACGCTTGCTTTATTTCCAG…
>Triturus anatolicus BW_1031	AGTAAACCCTTTCTCCACTAGGAAGACAGCTTGGTTGAACTCATCCTGGTGGAACGGTGTCCCCGTGTTGAGGCATTCCACTAGCGTGGAAAYAAATAAGCCCCAGCGCATCCCATAGTAGTCCATGATCAGTCCACCATATTGTTTGTTGGCATAGTCCAAAATGTTTCCTGTTGGACCCCAGAGAGTCAGTTGGTTTCGGGCATTCAGGTCGTATAGTGCTGCTTCCTGCTCGCTAGTGGCTAAGGATTGAGCATCTAAAAGCCAACTGCCAAGTAGGAAGTGGTGTTCACTTGACAGCAGAATGTCCAGTTCGGGGATAAGGTCATACACCAAGACACCACCTGCGGTCATCAAATCGGGCAGGGAATGGCTCTGATACGCTTGCTTTATTTCCAG…
>Triturus cristatus BW_1034	AGTAAACCCTTTCTCCACTAGGAAGACAGCTTGGTTGAACTCATCCTGGTGGAACGGTGTCCCCGTGTTGAGGCATTCCACTAGCGTGGAAACAAATAAGCCCCAGCGCATCCCATAGTAGTCCATGATCAGTCCACCATATTGTTTGTTGGCATAGTCCAAAATGTTTCCTGTTGGACCCCAGAGAGTCAATTGGTTTCGGGCATTCAGGTCGTATAGTGCTGCTTCCTGCTCGCTAGTGGCTAAGGATTGAGCATCTAAAAGCCAACTGCCAAGTAGGAAGTGGTGTTCACTTGACAGCAGAATGTCCAGTTCGGGGATAAGGTCATACACCAAGACACCACCTGCGGTCATCAAATCGGGCAGGGAATGGCTCTGATACGCTTGCTTTATTTCCAG…
>Lissotriton vulgaris BW_1177	AGTAAACCCCTTCTCCACTAGGAAGACAGCTTGGTTGAACTCATCCTGGTGGAACGGTGT------------------------------------------------------------GTCCATGATCAGTCCACCATATTGTTTGTTGGCATAGTCCAAAATGTTTCCTGTTGGCCCCCACAGAGTCAATTGGTTTCGGGCATTCAGGTCGTATAGTGCTGCTTCCTGCTCRCTAGTGGCTAAGGATTGAGCATCTGAAAGCCAACTGCCAAGTAGGAAGTGTTGCTCACTTGAAAGCAGAATRTCCAGTTCGGGGATAAGGTCATACACCAAGACACCACCTGCGGTCATCAAATCAGGCAGGGAATGGCTCTGATACGCTTGCTTTATTTCCAG…
>Lissotriton vulgaris BW_1199	AGTAAACCCCTTCTCCACTAGGAAGACAGCTTGGTTGAACTCATCCTGGTGGAACGGTGT------------------------------------------------------------GTCCATGATCAGTCCACCATATTGTTTGTTGGCATAGTCCAAAATGTTTCCTGTTGGCCCCCACAGAGTCAATTGGTTTCGGGCATTCAGGTCGTATAGTGCTGCTTCCTGCTCRCTAGTGGCTAAGGATTGAGCATCTGAAAGCCAACTGCCAAGTAGGAAGTGTTGCTCAMTTGAAAGCAGAATRTCCAGTTCGGGGATAAGGTCATACACCAAGACACCACCTGCGGTCATCAAATCAGGCAGGGAATGGCTCTGATACGCTTGCTTTATTTCCAG…
>Lissotriton vulgaris BW_1531	AGTAAACCCCTTCTCCACTAGGAAGACAGCTTGGTTGAACTCATCCTGGTGGAACGGTGTCCCCGTGTTGAGGCATTCCACTAGCGTGGAAACAAATAAGCCCCATCGCATCCCATAGTAGTCCATGATCAGTCCACCATATTGTTTGTTGGCATAGTCCAAAATGTTTCCTGTTGGCCCCCACAGAGTCAATTGGTTTCGGGCATTCRGGTCGTATAGTGCTGCTTCCTGCTCACWAGTGGCTAAGGATTGAGCATCTGAAAGCCAACTGCCAAGTAGGAAGTGTTGCTCACTTGAAAGCAGAATATCCAGTTCRGGGATAAGGTCATACACCAAGACACCACCTGCGGTCATCAAATCAGGCAGGGAATGGCTCTGATACGCTTGCTTTATTTCCAG…
Aligned and trimmed sequences CDK17
>Triturus pygmaeus BW_0807	CGACTCTTCTCCTTAAACCTATTATTTTCATTGCAGGGCATGGGAAGAACAGAAGACAGAGTATGCTGTTTTAGGACTCTGTAATACCGTTACAGCCAGCATCCATACTCCAGCCATGAACTATGACCTACAGGCAACTACTCCTGATAGTGCGCTTGGACTGCCTCCGCGCCTACGCTCTCTAATTCCAAGCGGAGTCTTCGCATCTAAGACCTGCAGATTTTTTACTTGTTGTCACAGTGTGACACCCTCTGTACAGTTGGTTTTAAGGTCTGTCCCGTCTCTAGGTCCACCAGGTTATGGGCTGCTGATGTTTTTGTAGCTGCATTATTTTGTGCAGGACTGGCTGAGAAACACAGAGCATTATTTATTGTGGAATCATTGCTGCTAAATGACTAC…
>Triturus pygmaeus BW_0811	CGACTCTTCTCCTTAAACCTATTATTTTCATTGCAGGGCATGGGAAGAACAGAAGACAGAGTATGCTGTTTTAGGACTCTGTAATACCGTTACAGCCAGCATCCATACTCCAGCCATGAACTATGACCTACAGGCAACTACTCCTGATAGTGCGCTTGGACTGCCTCCGCGCCTACGCTCTCTAATTCCAAGCGGAGTCTTCGCATCTAAGACCTGCAGATTTTTTACTTGTTGTCACAGTGTGACACCCTCTGTACAGTTGGTTTTAAGGTCTGTCCCGTCTCTAGGTCCACCAGGTTATGGGCTGCTGATGTTTTTGTAGCTGCATTATTTTGTGCAGGACTGGCTGAGAAACACAGAGCATTATTTATTGTGGAATCATTGCTGCTAAATGACTAC…
>Triturus marmoratus BW_0822	CGACTCTTCTCCTTAAACCTATTATTTTCATTGCAGGGCATGGGAAGAACAGAAGACAGAGTATGCTGTTTTAGGACTCTGTAATACCGTTACAGCCAGCATCCATACTCCAGCCATGAACTATGACCTACAGGCAACTACTCCTGATAGTGCGCTTGGACTGCCTGCGCGCCTACGCTCTCTAATTCCAAGTGGAGTCTTCGCATCTAAGACCTGCAGATTTTTTACTTGTTGTCACAGTGTGACACCCTCTGTACAGTTGGTTTTAAGGTCTGTCCCGTCTCTAGGTCCACTAGGTTATGGGCTGCTGATGTTTTTGTTGCTGCATTATTTTGTGCAGGACTGGCTGAGAAACACAGAGCATTATTTATTGTGGAATCATTGCTGCTAAATGACTMC…
>Triturus marmoratus BW_0824	CGACTCTTCTCCTTAAACCTATTATTTTCATTGCAGGGCATGGGAAGAACAGAAGACAGAGTATGCTGTTTTAGGACTCTGTAATACCGTTACAGCCAGCATCCATACTCCAGCCATGAACTATGACCTACAGGCAACTACTCCTGATAGTGCGCTTGGACTGCCTGCGCGCCTACGCTCTCTAATTCCAAGYGGAGTCTTCGCATCTAAGACCTGCAGATTTTTTACTTGTTGTCACAGTGTGACACCCTCTGTACAGTTGGTTTTAAGGTCTGTCCCGTCTCTAGGTCCACTAGGTTATGGGCTGCTGATGTTTTTGTTGCTGCATTATTTTGTGCAGGACTGGCTGAGAAACACAGAGCATTATTTATTGTGGAATCATTGCTGCTAAATGACTMC…
>Triturus dobrogicus BW_0853	CGACTCTTCTCCTTAAACCTATTATTTTCATTGCAGGGCATGGGAAGAACAGAAGACAGAGTATGCTGTTTTAGGACTCTGTAATACCGTTACAGCCAGCATCCATACTCCAGCCATGAACTATGACCTACAGGCAACTACTCCTGATAGTGCGCTTGGACTGCCTGCGCGCCTACGCTCTCTAATTCCAAGCGGAGTCTTCGCATCTAAGACCTGCAGATTTTTTACTTGTTGTCACAGTGTGACACCCTCTGTACAGTTGGTTTTAAGGTCTGTCCCGTCTCTAGGTCCACTAGGTTATGGGCTGCTGATGTTTTTGTAGCTGCATTATTTTGTGCAGGACTGGCTGAGAAACACAGAGCATTATTTATTGTGGAATCATTGCTGCTAAATGACTAC…
>Triturus dobrogicus BW_0855	CGACTCTTCTCCTTAAACCTATTATTTTCATTGCAGGGCATGGGAAGAACAGAAGACAGAGTATGCTGTTTTAGGACTCTGTAATACCGTTACAGCCAGCATCCATACTCCAGCCATGAACTATGACCTACAGGCAACTACTCCTGATAGTGCGCTTGGACTGCCTGCGCGCCTACGCTCTCTAATTCCAAGCGGAGTCTTCGCATCTAAGACCTGCAGATTTTTTACTTGTTGTCACAGTGTGACACCCTCTGTACAGTTGGTTTTAAGGTCTGTCCCGTCTCTAGGTCCACTAGGTTATGGGCTGCTGATGTTTTTGTAGCTGCATTATTTTGTGCAGGACTGGCTGAGAAACACAGAGCATTATTTATTGTGGAATCATTGCTGCTAAATGACTAC…
>Triturus karelinii BW_0867	CGACTCTTCTCCTTAAACCTATTATTTTCATTGCAGGGCATGGGAAGAACAGAAGACAGAGTATGCTGTTTTAGGACTCTGTAATACCGTTACAGCCAGCATCCATACTCCAGCCATGAACTATGACCTACAGGCAACTACTCCTGATAGTGCGCTTGGACTGCCTGCGCGCCTACGCTCTCTAATTCCAAGCGGAGTCTTCGCATCTAAGACCTGCAGATTTTTTACTTGTTGTCACAGTGTGACACCCTCTGTACAGTTGGTTTTAAGGTCTGTCCCGTCTCTAGGTCCACTAGGTTATGGGCTGCTGATGTTTTTGTAGCTGCATTATTTTGTGCAGGACTGGCTGAGAAACACAGAGCATTATTTATTGTGGAATCATTGCTGCTAAATGACTAC…
>Triturus karelinii BW_0870	CGACTCTTCTCCTTAAACCTATTATTTTCATTGCAGGGCATGGGAAGAACAGAAGACAGAGTATGCTGTTTTAGGACTCTGTAATACCGTTACAGCCAGCATCCATACTCCAGCCATGAACTATGACCTACAGGCAACTACTCCTGATAGTGCGCTTGGACTGCCTGCGCGCCTACGCTCTCTAATTCCAAGCGGAGTCTTCGCATCTAAGACCTGCAGATTTTTTACTTGTTGTCACAGTGTGACACCCTCTGTACAGTTGGTTTTAAGGTCTGTCCCGTCTCTAGGTCCACTAGGTTATGGGCTGCTGATGTTTTTGTAGCTGCATTATTTTGTGCAGGACTGGCTGAGAAACACAGAGCATTATTTATTGTGGAATCATTGCTGCTAAATGACTAC…
>Triturus ivabureschi BW_0882	CGACTCTTCTCCTTAAACCTATTATTTTCATTGCAGGGCATGGGAAGAACAGAAGACAGAGTATGCTGTTTTAGGACTCTGTAATACCGTTACAGCCAGCATCCATACTCCAGCCATGAACTATGACCTACAGGCAACTACTCCCGATAGTGCGCTTGGACTGCCTGCGCGCCTACACTCTCTAATTCCAAGCGGAGTCTTCGCATCTAAGACCTGCAGATTTTTTACTTGTTGTCACAGTGTGACACCCTCTGTACAGTTGGTTTTAAGGTCTGTCCCGTCTCTAGGTCCACTAGGTTATGGGCTGCTGATGTTTTTGTAGCTGCATTATTTTGTGCAGGACTGGCTGAGAAACACAGAGCATTATTTATTGTGGAATCATTGCTGCTAAATGACTAC…
>Triturus ivabureschi BW_0883	CGACTCTTCTCCTTAAACCTATTATTTTCATTGCAGGGCATGGGAAGAACAGAAGACAGAGTATGCTGTTTTAGGACTCTGTAATACCGTTACAGCCAGCATCCATACTCCAGCCATGAACTATGACCTACAGGCAACTACTCCCGATAGTGCGCTTGGACTGCCTGCGCGCCTACACTCTCTAATTCCAAGCGGAGTCTTCGCATCTAAGACCTGCAGATTTTTTACTTGTTGTCACAGTGTGACACCCTCTGTACAGTTGGTTTTAAGGTCTGTCCCGTCTCTAGGTCCACTAGGTTATGGGCTGCTGATGTTTTTGTAGCTGCATTATTTTGTGCAGGACTGGCTGAGAAACACAGAGCATTATTTATTGTGGAATCATTGCTGCTAAATGACTAC…
>Triturus anatolicus BW_0899	CGACTCTTCTCCTTAAACCTATTATTTTCATTGCAGGGCATGGGAAGAACAGAAGACAGAGTATGCTGTTTTAGGACTCTGTAATACCGTTACAGCCAGCATCCATACTCCAGCCATGAACTATGACCTACAGGCAACTACTCCTGATAGTGCGCTTGGACTGCCTGCGCGCCTACGCTCTCTAATTCCAAGCGGAGTCTTCGCATCTAAGACCTGCAGATTTTTTACTTGTTGTCACAGTGTGACACCCTCTGTACAGTTGGTTTTAAGGTCTGTCCCGTCTCTAGGTCCACTAGGTTATGGGCTGCTGATGTTTTTGTAGCTGCATTATTTTGTGCAGGACTGGCTGAGAAACACAGAGCATTATTTATTGTGGAATCATTGCTGCTAAATGACTAC…
>Triturus macedonicus BW_0913	CGACTCTTCTCCTTAAACCTATTATTTTCATTGCAGGGCATGGGAAGAACAGAAGACAGAGTATGCTGTTTTAGGACTCTGTAATACCGTTACAGCCAGCATCCATACTCCAGCCATGAACTATGACCTACAGGCAACTACTCCTGATAGTGCGCTTGGACTGCCTGCGCGCCTACGCTCTCTAATTCCAAGCGGAGTCTTCGCATCTAAGACCTGCAGATTTTTTACTTGTTGTCACAGTGTGACACCCTCTGTACAGTTGGTTTTAAGGTCTGTCCCGTCTCTCGGTCCACTAGGTTATGGGCTGCTGATGTTTTTGTAGCTGCATTATTTTGTGCAGGACTGGCTGAGAAACACAGAGCATTATTTATTGTGGAATCATTGCTGCTAAATGACTAC…
>Triturus carnifex Balkan BW_0928	CGACTCTTCTCCTTAAACCTATTATTTTCATTGCAGGGCATGGGAAGRACAGAAGWCAGAGTATGCTGTTTTAGGACTCTGTAATACCATTACAGCCAGCATCCATACTCCAGCCATGAACTATGACCTACAGGCAACTACTCCTGATAGTGCGCTTGGACTGCCTGCGCGCCTACGCTCTCTAATTCCAAGCGGAGTCTTCGCATCTAAGACCTGCAGATTTTTTACTTGTTGTCANAGTGTGACACCCTCTGTACAGTTGGTTTTAAGGTCTGTCCCGTCTCTAGGTCCACTAGGTTATGGGCTGCTGATGTTTTTGTAGCTGCATTATTTTGTGCAGGACTGGCTGAGAAACACAGAGCATTATTTATTGTGGAATCATTGCTGCTAAATGACTAC…
>Triturus carnifex Balkan BW_0930	CGACTCTTCTCCTTAAACCTATTATTTTCATTGCAGGGCATGGGAAGAACAGAAGACAGAGTATGCTGTTTTAGGACTCTGTAATACCATTACAGCCAGCATCCATACTCCAGCCATGAACTATGACCTACAGGCAACTACTCCTGATAGTGCGCTTGGACTGCCTGCGCGCCTACGCTCTCTAATTCCAAGCGGAGTCTTCGCATCTAAGACCTGCAGATTTTTTACTTGTTGTCACAGTGTGACACCCTCTGTACAGTTGGTTTTAAGGTCTGTCCCGTCTCTAGGTCCACTAGGTTATGGGCTGCTGATGTTTTTGTAGCTGCATTATTTTGTGCAGGACTGGCTGAGAAACACAGAGCATTATTTATTGTGGAATCATTGCTGCTAAATGACTAC…
>Triturus carnifex Italy BW_0942	CAACTCTTCTCCTTAAACCTATTATTTTCATTGCAGGGCATGGGAAGAACAGAAGACAGAGTATGCTGTTTTAGGACTCTGTAATACCATTACAGCCAGCATCCATACTCCAGCCATGAACTATGACCTACAGGCAACTACTCCCGATAGTGCGCTTGGACTGCCTGCGCGCCTACGCTCTCTAATTCCAAGCGGAGTCTTCGCATCTAAGACCTGCAGATTTTTTACTTGTTGTCACAGTGTGACACCCTCTGTACAGTTGGTTTTAAGGTCTGTCCCGTCTCTAGGTCCACTAGGTTATGGGCTGCTGATGTTTTTGTAGCTGCATTATTTTGTGCAGGACTGGCTGAGAAACACAGAGCATTATTTATTGTGGAATCATTGCTGCTAAATGACTAC…
>Triturus carnifex Italy BW_0946	CGACTCTTCTCCTTAAACCTATTATTTTCATTGCAGGGCATGGGAAGAACAGAAGACAGAGTATGCTGTTTTAGGACTCTGTAATACCATTACAGCCAGCATCCATACTCCAGCCATGAACTATGACCTACAGGCAACTACTCCCGATAGTGCGCTTGGACTGCCTGCGCGCCTACGCTCTCTAATTCCAAGCGGAGTCTTCGCATCTAARACCTGCAGATTTTTTACTTGTTGTCACAGTGTGACACCCTCTGTACAGTTGGTTTTAAGGTCTGTCCCGTCTCTAGGTCCACTAGGTTATGGGCTGCTGATGTTTTTGTAGCTGCATTATTTTGTGCAGGACTGGCTGAGAAACACAGAGCATTATTTATTGTGGAATCATTGCTGCTAAATGACTAC…
>Triturus cristatus BW_0966	CGACTCTTCTCCTGAAACCTATTATTTTCATTGCAGGGCATGGGAAGAACAGAAGACAGAGTATGCTGTTTTAGGACTCTGTAATACCGTTACAGCCAGCATCCATACTCCAGCCATGAACTATGACCTACAGGCAACTACTCCTGATAGTGCGCTTGGACTGCCTGCGCGCCTACGCTCTCTAATTCCAAGCGGAGTCTTCGCATCTAAGACCTGCAGATTTTTTACTTGGTGTCACAGTGTGACACCCTCTGTACAGTTGGTTTTAAGGTCTGTCCCGTCTCTAGGTCCACTAGGTTATGGGCTGCTGATGTTTTTGTAGCTGCATTATTTTGTGCAGGACTGGCTGAGAAACACAGAGCATTATTTATTGTGGAATCATTGCTGCTACATGACTAC…
>Triturus anatolicus BW_1031	CGACTCTTCTCCTTAAACCTATTATTTTCATTGCAGGGCATGGGAAGAACAGAAGACAGAGTATGCTGTTTTAGGACTCTGTAATACCGTTACAGCCAGCATCCATACTCCAGCCATGAACTATGACCTACAGGCAACTACTCCTGATAGTGCGCTTGGACTGCCTGCGCGCCTACGCTCTCTAATTCCAAGCGGAGTCTTCGCATCTAAGACCTGCAGATTTTTTACTTGTTGTCACAGTGTGACACCCTCTGTACAGTTGGTTTTAAGGTCTGTCCCGTCTCTAGGTCCACTAGGTTATGGGCTGCTGATGTTTTTGTAGCTGCATTATTTTGTGCAGGACTGGCTGAGAAACACAGAGCATTATTTATTGTGGAATCATTGCTGCTAAATGACTAC…
>Triturus cristatus BW_1034	CGACTCTTCTCCTGAAACCTATTATTTTCATTGCAGGGCATGGGAAGAACAGAAGACAGAGTATGCTGTTTTAGGACTCTGTAATACCGTTACAGCCAGCATCCATACTCCAGCCATGAACTATGACCTACAGGCAACTACTCCTGATAGTGCGCTTGGACTGCCTGCGCGCCTACGCTCTCTAATTCCAAGCGGAGTCTTCGCATCTAAGACCTGCAGATTTTTTACTTGGTGTCACAGTGTGACACCCTCTGTACAGTTGGTTTTAAGGTCTGTCCCGTCTCTAGGTCCACTAGGTTATGGGCTGCTGATGTTTTTGTAGCTGCATTATTTTGTGCAGGACTGGCTGAGAAACACAGAGCATTATTTATTGTGGAATCATTGCTGCTACATGACTAC…
>Lissotriton vulgaris BW_1177	CAACTCTTCTCCTTAAACCTATTATTTTCATTGCAGGGCATGGGAAGAACAGAAGACAGAGTATGCTGTTTTAGGACTCTGTAATACCGTTACAGCGAGCATCCATTTTCCAGCCATGAACTATGACCTACAGGCACCTACTCCTGATAGTGCGCTTGGACTGCCTGTGCGCCTGCACTCTCTAATTCCAAGCGGAGTCTTCGCATCTAAGACCTGCAGATTTTTTACTTGTTGTCACAGTGTGACACCCTCTGTACAGTTGGTTTTAAGGTCTGTCCCGTCTCTAGGTCCACTAGGTTATGGGCTGCAGATGTTTTTGTAGCTGCATTATTTTGTGCAGGACTGACTGAGAAACACAGAGCATTATTTATTGTGGAATCATTGCTGCTAAATGACTAC…
>Lissotriton vulgaris BW_1199	CGACTCTTCTCCTTAAACCTATTATTTTCATTGCAGGGCATGGGAAGAACAGAAGACAGAGTATGCTGTTTTAGGACTCTGTAATACCGTTACAGCGAGCATCCATTTTCCAGCCATGAACTATGACCTACAGGCACCTACTCCTGATAGTGCGCTTGGACTGCCTGTGCGCCTGCAC------------------------------------------------------------------------------------------------------------------------TATGGGCTGCAGATGTTTTTGTAGCTGCATTATTTTGTGCAGGACTGACTGAGAAACACAGAGCATTATTTATTGTGGAATCATTGCTGCTAAATGACTAC…
>Lissotriton vulgaris BW_1531	CAACTCTTCTCCTTAAACCTATTATTTTCATTGCAGGGCATGGGAAGAACAGAAGACAGAGTATGCTGTTTTAGGACTCTGTAATACCGTTACAGCGAGCATCCATTTTCCAGCCATGAACTATGACCTACAGGCACCTACTCCTGATAGTGCGCTTGGACTGCCTGYGCGCCTGCACTCTCTAATTCCAAGCGGAGTCTTCGCATCTAAGACCTGCAGATTTTTTACTTGTTGTCACAGTGTGACACCCTCTGTACAGTTGGTTTTAAGGTCTGTCCCGTCTCTAGGTCCACTAGGTTATGGGCTGCAGATGTTTTTGTAGCTGCATTATTTTGTGCAGGACTGACTGAGAAACACAGAGCATTATTTATTGTGGAATCATTGCTGCTAAATGACTAC…

## Sheet: Supplementary Table S2
Supplementary Table S2. mxKASP results
FAM (X)	HEX (Y)	combination	sample	species	genotype
0.30597	2.77666	combination 7	BW _0059	Triturus anatolicus	1B1B
1.65345	2.10716	combination 7	BW _0060	Triturus anatolicus	1A1B
0.28319	2.8576	combination 7	BW _0061	Triturus anatolicus	1B1B
2.82564	0.42562	combination 7	BW _0062	Triturus anatolicus	1A1A
0.24854	2.8641	combination 7	BW _0063	Triturus anatolicus	1B1B
2.02072	2.1989	combination 7	BW _0067	Triturus anatolicus	1A1B
2.07848	2.35471	combination 7	BW _0069	Triturus anatolicus	1A1B
3.10386	0.38169	combination 7	BW _0075	Triturus anatolicus	1A1A
3.03851	0.39846	combination 7	BW _0076	Triturus anatolicus	1A1A
3.10452	0.36348	combination 7	BW _0089	Triturus carnifex Balkan	1A1A
0.28471	2.61199	combination 7	BW _0090	Triturus carnifex Balkan	1B1B
0.28455	2.71341	combination 7	BW _0091	Triturus carnifex Balkan	1B1B
2.00597	2.13089	combination 7	BW _0092	Triturus carnifex Balkan	1A1B
2.91163	0.37793	combination 7	BW _0093	Triturus carnifex Balkan	1A1A
0.25896	2.66526	combination 7	BW _0094	Triturus carnifex Balkan	1B1B
3.04255	0.50142	combination 7	BW _0095	Triturus carnifex Balkan	1A1A
1.9327	2.28525	combination 7	BW _0115	Triturus carnifex Balkan	1A1B
1.9016	2.15999	combination 7	BW _0116	Triturus carnifex Balkan	1A1B
3.00064	0.39452	combination 7	BW _0118	Triturus carnifex Italy	1A1A
2.82802	0.39497	combination 7	BW _0119	Triturus carnifex Italy	1A1A
3.00973	0.37396	combination 7	BW _0121	Triturus carnifex Italy	1A1A
0.25934	2.63617	combination 7	BW _0122	Triturus carnifex Italy	1B1B
0.26803	2.69241	combination 7	BW _0123	Triturus carnifex Italy	1B1B
0.25644	2.83558	combination 7	BW _0124	Triturus carnifex Italy	1B1B
2.09252	2.16598	combination 7	BW _0128	Triturus carnifex Italy	1A1B
2.10921	2.24444	combination 7	BW _0132	Triturus carnifex Italy	1A1B
2.13202	2.27379	combination 7	BW _0136	Triturus carnifex Italy	1A1B
2.71213	0.46626	combination 7	BW _0012	Triturus cristatus	1A1A
0.29879	2.75877	combination 7	BW _0013	Triturus cristatus	1B1B
2.30921	0.36442	combination 7	BW _0014	Triturus cristatus	1A1A
2.97374	0.40873	combination 7	BW _0015	Triturus cristatus	1A1A
1.77629	2.23028	combination 7	BW _0016	Triturus cristatus	1A1B
1.73984	2.09929	combination 7	BW _0017	Triturus cristatus	1A1B
0.2764	3.04164	combination 7	BW _0019	Triturus cristatus	1B1B
0.27286	2.63272	combination 7	BW _0020	Triturus cristatus	1B1B
1.65577	1.32452	combination 7	BW _0022	Triturus cristatus	1A1B
2.31386	2.18364	combination 7	BW _0148	Triturus dobrogicus	1A1B
1.99793	1.72459	combination 7	BW _0149	Triturus dobrogicus	1A1B
3.26948	0.52154	combination 7	BW _0150	Triturus dobrogicus	1A1A
2.10629	1.96017	combination 7	BW _0151	Triturus dobrogicus	1A1B
0.31548	2.92863	combination 7	BW _0153	Triturus dobrogicus	1B1B
2.8	0.42089	combination 7	BW _0156	Triturus dobrogicus	1A1A
2.92643	0.42682	combination 7	BW _0157	Triturus dobrogicus	1A1A
0.28469	2.90402	combination 7	BW _0158	Triturus dobrogicus	1B1B
0.31942	2.9838	combination 7	BW _0161	Triturus dobrogicus	1B1B
0.2702	2.71318	combination 7	BW _0178	Triturus ivanbureschi	1B1B
0.27254	2.81762	combination 7	BW _0180	Triturus ivanbureschi	1B1B
3.14851	0.43045	combination 7	BW _0181	Triturus ivanbureschi	1A1A
3.13189	0.38515	combination 7	BW _0182	Triturus ivanbureschi	1A1A
2.94275	0.40277	combination 7	BW _0183	Triturus ivanbureschi	1A1A
0.34902	2.88101	combination 7	BW _0185	Triturus ivanbureschi	1B1B
2.14345	2.26943	combination 7	BW _0188	Triturus ivanbureschi	1A1B
2.17859	2.30756	combination 7	BW _0190	Triturus ivanbureschi	1A1B
2.09953	2.11951	combination 7	BW _0194	Triturus ivanbureschi	1A1B
0.27108	2.64336	combination 7	BW _0208	Triturus karelinii	1B1B
0.30028	2.8555	combination 7	BW _0209	Triturus karelinii	1B1B
2.07412	2.19742	combination 7	BW _0210	Triturus karelinii	1A1B
2.05034	2.32496	combination 7	BW _0211	Triturus karelinii	1A1B
2.16613	2.17633	combination 7	BW _0212	Triturus karelinii	1A1B
3.10957	0.36815	combination 7	BW _0214	Triturus karelinii	1A1A
0.28976	2.79807	combination 7	BW _0217	Triturus karelinii	1B1B
2.94216	0.38061	combination 7	BW _0219	Triturus karelinii	1A1A
2.80096	0.36798	combination 7	BW _0220	Triturus karelinii	1A1A
2.10006	2.17924	combination 7	BW _0267	Triturus macedonicus	1A1B
3.16341	0.46312	combination 7	BW _0268	Triturus macedonicus	1A1A
2.06108	2.20963	combination 7	BW _0269	Triturus macedonicus	1A1B
2.20861	2.20567	combination 7	BW _0270	Triturus macedonicus	1A1B
3.0865	0.45466	combination 7	BW _0271	Triturus macedonicus	1A1A
2.9034	0.38362	combination 7	BW _0272	Triturus macedonicus	1A1A
0.27778	2.93506	combination 7	BW _0273	Triturus macedonicus	1B1B
0.24982	2.78772	combination 7	BW _0275	Triturus macedonicus	1B1B
0.28661	2.84004	combination 7	BW _0277	Triturus macedonicus	1B1B
2.3154	2.39495	combination 7	BW _0297	Triturus marmoratus	1A1B
2.16163	2.41864	combination 7	BW _0298	Triturus marmoratus	1A1B
1.90324	2.31665	combination 7	BW _0299	Triturus marmoratus	1A1B
3.00453	0.36699	combination 7	BW _0300	Triturus marmoratus	1A1A
0.27202	2.73952	combination 7	BW _0303	Triturus marmoratus	1B1B
0.25313	2.73151	combination 7	BW _0304	Triturus marmoratus	1B1B
3.09487	0.43326	combination 7	BW _0305	Triturus marmoratus	1A1A
3.07545	0.38282	combination 7	BW _0306	Triturus marmoratus	1A1A
0.28879	2.84357	combination 7	BW _0309	Triturus marmoratus	1B1B
1.94232	2.09927	combination 7	BW _0238	Triturus pygmaeus	1A1B
2.0804	2.26012	combination 7	BW _0239	Triturus pygmaeus	1A1B
2.15984	2.19557	combination 7	BW _0240	Triturus pygmaeus	1A1B
0.29702	3.01924	combination 7	BW _0241	Triturus pygmaeus	1B1B
0.29889	2.99827	combination 7	BW _0242	Triturus pygmaeus	1B1B
2.95845	0.43809	combination 7	BW _0243	Triturus pygmaeus	1A1A
0.31004	3.069	combination 7	BW _0245	Triturus pygmaeus	1B1B
3.29992	0.43509	combination 7	BW _0250	Triturus pygmaeus	1A1A
2.89277	0.40596	combination 7	BW _0254	Triturus pygmaeus	1A1A
1.94867	2.25285	combination 7	BW _2191	Lissotriton vulgaris	"1A1B"
1.97929	2.10569	combination 7	BW _2193	Lissotriton vulgaris	"1A1B"
1.71524	2.08692	combination 7	BW _2194	Lissotriton vulgaris	"1A1B"
1.95204	2.2438	combination 7	BW _332	Lissotriton vulgaris	"1A1B"
0.40966	0.41129	combination 7	NTC	NTC	NTC
0.25257	2.73347	combination 11	BW _0059	Triturus anatolicus	1B1B
1.02459	0.80849	combination 11	BW _0060	Triturus anatolicus	1A1B
0.26635	2.94069	combination 11	BW _0061	Triturus anatolicus	1B1B
2.89373	0.37634	combination 11	BW _0062	Triturus anatolicus	1A1A
0.25909	2.85351	combination 11	BW _0063	Triturus anatolicus	1B1B
2.01317	2.16934	combination 11	BW _0067	Triturus anatolicus	1A1B
2.11725	2.24946	combination 11	BW _0069	Triturus anatolicus	1A1B
2.93493	0.41531	combination 11	BW _0075	Triturus anatolicus	1A1A
3.07467	0.37652	combination 11	BW _0076	Triturus anatolicus	1A1A
3.04503	0.40295	combination 11	BW _0089	Triturus carnifex Balkan	1A1A
0.25514	2.80451	combination 11	BW _0090	Triturus carnifex Balkan	1B1B
0.26333	2.88776	combination 11	BW _0091	Triturus carnifex Balkan	1B1B
2.18962	2.18718	combination 11	BW _0092	Triturus carnifex Balkan	1A1B
3.06647	0.39175	combination 11	BW _0093	Triturus carnifex Balkan	1A1A
0.27786	3.27615	combination 11	BW _0094	Triturus carnifex Balkan	1B1B
3.07392	0.39394	combination 11	BW _0095	Triturus carnifex Balkan	1A1A
2.06328	2.22509	combination 11	BW _0115	Triturus carnifex Balkan	1A1B
2.14079	2.36701	combination 11	BW _0116	Triturus carnifex Balkan	1A1B
3.14695	0.44059	combination 11	BW _0118	Triturus carnifex Italy	1A1A
2.94753	0.46893	combination 11	BW _0119	Triturus carnifex Italy	1A1A
3.00898	0.41706	combination 11	BW _0121	Triturus carnifex Italy	1A1A
0.24249	3.05203	combination 11	BW _0122	Triturus carnifex Italy	1B1B
0.28192	3.09704	combination 11	BW _0123	Triturus carnifex Italy	1B1B
0.29649	2.90819	combination 11	BW _0124	Triturus carnifex Italy	1B1B
2.13593	2.24909	combination 11	BW _0128	Triturus carnifex Italy	1A1B
2.01655	2.08082	combination 11	BW _0132	Triturus carnifex Italy	1A1B
2.20668	2.33251	combination 11	BW _0136	Triturus carnifex Italy	1A1B
2.85591	0.39198	combination 11	BW _0012	Triturus cristatus	1A1A
0.2495	2.59377	combination 11	BW _0013	Triturus cristatus	1B1B
2.24373	0.49438	combination 11	BW _0014	Triturus cristatus	1A1A
2.81196	0.39069	combination 11	BW _0015	Triturus cristatus	1A1A
1.84249	2.2628	combination 11	BW _0016	Triturus cristatus	1A1B
1.8492	2.16266	combination 11	BW _0017	Triturus cristatus	1A1B
0.25844	2.5647	combination 11	BW _0019	Triturus cristatus	1B1B
0.24584	2.76585	combination 11	BW _0020	Triturus cristatus	1B1B
1.74009	1.65507	combination 11	BW _0022	Triturus cristatus	1A1B
2.25916	2.30617	combination 11	BW _0148	Triturus dobrogicus	1A1B
1.9765	2.17824	combination 11	BW _0149	Triturus dobrogicus	1A1B
2.63417	0.42803	combination 11	BW _0150	Triturus dobrogicus	1A1A
2.11271	2.33852	combination 11	BW _0151	Triturus dobrogicus	1A1B
0.28872	2.96764	combination 11	BW _0153	Triturus dobrogicus	1B1B
2.89565	0.35988	combination 11	BW _0156	Triturus dobrogicus	1A1A
3.05034	0.51862	combination 11	BW _0157	Triturus dobrogicus	1A1A
0.30214	2.66237	combination 11	BW _0158	Triturus dobrogicus	1B1B
0.26791	2.90401	combination 11	BW _0161	Triturus dobrogicus	1B1B
0.25208	2.6655	combination 11	BW _0178	Triturus ivanbureschi	1B1B
0.26466	2.86165	combination 11	BW _0180	Triturus ivanbureschi	1B1B
3.09422	0.41526	combination 11	BW _0181	Triturus ivanbureschi	1A1A
3.06044	0.42803	combination 11	BW _0182	Triturus ivanbureschi	1A1A
2.90743	0.39021	combination 11	BW _0183	Triturus ivanbureschi	1A1A
0.26765	2.74436	combination 11	BW _0185	Triturus ivanbureschi	1B1B
2.1587	2.28554	combination 11	BW _0188	Triturus ivanbureschi	1A1B
2.08784	2.2096	combination 11	BW _0190	Triturus ivanbureschi	1A1B
2.00718	2.11279	combination 11	BW _0194	Triturus ivanbureschi	1A1B
0.30512	3.02242	combination 11	BW _0208	Triturus karelinii	1B1B
0.31311	2.67995	combination 11	BW _0209	Triturus karelinii	1B1B
2.10523	2.25231	combination 11	BW _0210	Triturus karelinii	1A1B
2.18786	2.36085	combination 11	BW _0211	Triturus karelinii	1A1B
2.1927	2.21502	combination 11	BW _0212	Triturus karelinii	1A1B
2.65975	0.42166	combination 11	BW _0214	Triturus karelinii	1A1A
0.29697	2.91932	combination 11	BW _0217	Triturus karelinii	1B1B
2.79717	0.39929	combination 11	BW _0219	Triturus karelinii	1A1A
2.94606	0.45832	combination 11	BW _0220	Triturus karelinii	1A1A
2.24564	2.20208	combination 11	BW _0267	Triturus macedonicus	1A1B
2.98179	0.4089	combination 11	BW _0268	Triturus macedonicus	1A1A
2.25883	2.3044	combination 11	BW _0269	Triturus macedonicus	1A1B
1.20425	4.82254	combination 11	BW _0270	Triturus macedonicus	1A1B
3.00357	0.4852	combination 11	BW _0271	Triturus macedonicus	1A1A
2.42019	0.43819	combination 11	BW _0272	Triturus macedonicus	1A1A
0.29412	2.76471	combination 11	BW _0273	Triturus macedonicus	1B1B
0.29405	2.61759	combination 11	BW _0275	Triturus macedonicus	1B1B
0.31667	2.88343	combination 11	BW _0277	Triturus macedonicus	1B1B
2.31905	2.33145	combination 11	BW _0297	Triturus marmoratus	1A1B
2.10561	2.18456	combination 11	BW _0298	Triturus marmoratus	1A1B
1.86134	2.28008	combination 11	BW _0299	Triturus marmoratus	1A1B
2.6425	0.84592	combination 11	BW _0300	Triturus marmoratus	1A1A
0.26685	3.11056	combination 11	BW _0303	Triturus marmoratus	1B1B
0.26699	2.56241	combination 11	BW _0304	Triturus marmoratus	1B1B
2.87963	0.44276	combination 11	BW _0305	Triturus marmoratus	1A1A
2.96844	0.41008	combination 11	BW _0306	Triturus marmoratus	1A1A
0.28306	2.73281	combination 11	BW _0309	Triturus marmoratus	1B1B
2.06731	2.1521	combination 11	BW _0238	Triturus pygmaeus	1A1B
1.93766	2.02501	combination 11	BW _0239	Triturus pygmaeus	1A1B
2.09179	2.17771	combination 11	BW _0240	Triturus pygmaeus	1A1B
0.27079	2.89959	combination 11	BW _0241	Triturus pygmaeus	1B1B
0.25804	2.7544	combination 11	BW _0242	Triturus pygmaeus	1B1B
3.16377	0.41352	combination 11	BW _0243	Triturus pygmaeus	1A1A
0.26717	2.59701	combination 11	BW _0245	Triturus pygmaeus	1B1B
3.00977	0.38954	combination 11	BW _0250	Triturus pygmaeus	1A1A
2.91348	0.38907	combination 11	BW _0254	Triturus pygmaeus	1A1A
1.84945	2.13297	combination 11	BW _2191	Lissotriton vulgaris	NA
1.8455	2.30725	combination 11	BW _2193	Lissotriton vulgaris	NA
1.93441	2.06919	combination 11	BW _2194	Lissotriton vulgaris	NA
1.99515	2.35783	combination 11	BW _332	Lissotriton vulgaris	NA
0.47074	0.47736	combination 11	NTC	NTC	NTC
FAM (X) and HEX (Y) are given fluorescent units
Primer combinations correspond to Supplementary Table S1
NTC 'No Template Control'.
